# Supplementary material for: Evidence of Adaptive Evolution in Wolbachia-Regulated Gene DNMT2 and Its Role in the Dipteran Immune Response and Pathogen Blocking
Source: Viruses. 2021 Jul 27;13(8):1464. doi: 10.3390/v13081464 (PMC8402854; doi:10.3390/v13081464)
Supplement: Supplementary file 1 [file viruses-13-01464-s001.zip]

Archive with 24 entries (21 files):
- Supplemental Figures/
- Supplemental Figures/Supplemental_2_IPOD_Presence Absence.tiff
- Supplemental Figures/Supplementary Figure_1.tif
- Supplemental Figures/Supplementary Figure_4_ C710 wStri virus Wolbachia RNA.tif
- Supplemental Figures/Supplementary Figure_7_miRNA regulation.tif
- Supplemental Figures/Supplementary Table 1_Primer Table.tif
- Supplemental Figures/Supplementary Table 2.pdf
- Supplemental Figures/Supplementary_3_IPOD_Wolbachia titer.tif
- Supplemental Figures/Supplementary_Figure 6_Anopheles_Structure_Positive Selection Sites_7-1-2020.tif
- Supplemental Figures/Supplmentary Figure 5_Drosophila+Culicidae Sites_7-1-2020.tif
- Supplemental Figures/viruses-1022112-supplementary.pdf
- __MACOSX/
- __MACOSX/._Supplemental Figures
- __MACOSX/Supplemental Figures/
- __MACOSX/Supplemental Figures/._Supplemental_2_IPOD_Presence Absence.tiff
- __MACOSX/Supplemental Figures/._Supplementary Figure_1.tif
- __MACOSX/Supplemental Figures/._Supplementary Figure_4_ C710 wStri virus Wolbachia RNA.tif
- __MACOSX/Supplemental Figures/._Supplementary Figure_7_miRNA regulation.tif
- __MACOSX/Supplemental Figures/._Supplementary Table 1_Primer Table.tif
- __MACOSX/Supplemental Figures/._Supplementary Table 2.docx
- __MACOSX/Supplemental Figures/._Supplementary_3_IPOD_Wolbachia titer.tif
- __MACOSX/Supplemental Figures/._Supplementary_Figure 6_Anopheles_Structure_Positive Selection Sites_7-1-2020.tif
- __MACOSX/Supplemental Figures/._Supplmentary Figure 5_Drosophila+Culicidae Sites_7-1-2020.tif
- __MACOSX/Supplemental Figures/._viruses-1022112-supplementary.docx
